# Supplementary material for: The Fusion Protein rFlaA:Betv1 Modulates DC Responses by a p38-MAPK and COX2-Dependent Secretion of PGE2 from Epithelial Cells
Source: Cells. 2021 Dec 4;10(12):3415. doi: 10.3390/cells10123415 (PMC8700022; doi:10.3390/cells10123415)
Supplement: Supplementary file 1 [file cells-10-03415-s001.zip]

Archive with 1 entries (1 files):
- cells-1399309 SI.pdf
